# Supplementary material for: Quorum Sensing Regulates the Production of Methanethiol in Vibrio harveyi
Source: Microorganisms. 2023 Dec 24;12(1):35. doi: 10.3390/microorganisms12010035 (PMC10819757; doi:10.3390/microorganisms12010035)
Supplement: Supplementary file 1 [file microorganisms-12-00035-s001.zip]

Archive with 1 entries (1 files):
- microorganisms-2755458-supplementary.pdf
